# Supplementary material for: Cognitive Phenotypic Plasticity: Environmental Enrichment Affects Learning but Not Executive Functions in a Teleost Fish, Poecilia reticulata
Source: Biology (Basel). 2022 Jan 2;11(1):64. doi: 10.3390/biology11010064 (PMC8772815; doi:10.3390/biology11010064)
Supplement: Supplementary file 1 [file biology-11-00064-s001.zip]

Archive with 1 entries (1 files):
- biology-1482906-supplementary.xlsx
