# Supplementary material for: Cognitive Phenotypic Plasticity: Environmental Enrichment Affects Learning but Not Executive Functions in a Teleost Fish, Poecilia reticulata
Source: Biology (Basel). 2022 Jan 2;11(1):64. doi: 10.3390/biology11010064 (PMC8772815; doi:10.3390/biology11010064)
Supplement: Supplementary file 1 [file biology-11-00064-s001.zip › biology-1482906-supplementary.xlsx]

## Sheet: Tube task
Id	Minute	Touch	Treatment
Id01	1	31	Enriched
Id01	2	20	Enriched
Id01	3	0	Enriched
Id01	4	8	Enriched
Id01	5	1	Enriched
Id01	6	12	Enriched
Id01	7	5	Enriched
Id01	8	0	Enriched
Id01	9	3	Enriched
Id01	10	26	Enriched
Id01	11	25	Enriched
Id01	12	2	Enriched
Id01	13	31	Enriched
Id01	14	6	Enriched
Id01	15	4	Enriched
Id01	16	2	Enriched
Id01	17	3	Enriched
Id01	18	1	Enriched
Id01	19	14	Enriched
Id01	20	3	Enriched
Id02	1	40	Enriched
Id02	2	15	Enriched
Id02	3	5	Enriched
Id02	4	2	Enriched
Id02	5	0	Enriched
Id02	6	8	Enriched
Id02	7	14	Enriched
Id02	8	3	Enriched
Id02	9	0	Enriched
Id02	10	2	Enriched
Id02	11	0	Enriched
Id02	12	7	Enriched
Id02	13	5	Enriched
Id02	14	3	Enriched
Id02	15	2	Enriched
Id02	16	0	Enriched
Id02	17	17	Enriched
Id02	18	6	Enriched
Id02	19	14	Enriched
Id02	20	1	Enriched
Id03	1	33	Enriched
Id03	2	15	Enriched
Id03	3	3	Enriched
Id03	4	0	Enriched
Id03	5	3	Enriched
Id03	6	6	Enriched
Id03	7	0	Enriched
Id03	8	0	Enriched
Id03	9	0	Enriched
Id03	10	12	Enriched
Id03	11	23	Enriched
Id03	12	13	Enriched
Id03	13	7	Enriched
Id03	14	10	Enriched
Id03	15	5	Enriched
Id03	16	13	Enriched
Id03	17	1	Enriched
Id03	18	29	Enriched
Id03	19	18	Enriched
Id03	20	0	Enriched
Id04	1	44	Enriched
Id04	2	9	Enriched
Id04	3	7	Enriched
Id04	4	13	Enriched
Id04	5	15	Enriched
Id04	6	21	Enriched
Id04	7	11	Enriched
Id04	8	10	Enriched
Id04	9	10	Enriched
Id04	10	14	Enriched
Id04	11	21	Enriched
Id04	12	10	Enriched
Id04	13	5	Enriched
Id04	14	9	Enriched
Id04	15	17	Enriched
Id04	16	27	Enriched
Id04	17	32	Enriched
Id04	18	19	Enriched
Id04	19	9	Enriched
Id04	20	0	Enriched
Id05	1	24	Enriched
Id05	2	11	Enriched
Id05	3	7	Enriched
Id05	4	9	Enriched
Id05	5	17	Enriched
Id05	6	0	Enriched
Id05	7	6	Enriched
Id05	8	3	Enriched
Id05	9	8	Enriched
Id05	10	9	Enriched
Id05	11	6	Enriched
Id05	12	3	Enriched
Id05	13	3	Enriched
Id05	14	0	Enriched
Id05	15	8	Enriched
Id05	16	0	Enriched
Id05	17	3	Enriched
Id05	18	0	Enriched
Id05	19	2	Enriched
Id05	20	5	Enriched
Id06	1	4	Enriched
Id06	2	0	Enriched
Id06	3	0	Enriched
Id06	4	0	Enriched
Id06	5	0	Enriched
Id06	6	0	Enriched
Id06	7	0	Enriched
Id06	8	0	Enriched
Id06	9	0	Enriched
Id06	10	0	Enriched
Id06	11	0	Enriched
Id06	12	0	Enriched
Id06	13	0	Enriched
Id06	14	0	Enriched
Id06	15	0	Enriched
Id06	16	0	Enriched
Id06	17	0	Enriched
Id06	18	0	Enriched
Id06	19	0	Enriched
Id06	20	0	Enriched
Id07	1	14	Enriched
Id07	2	13	Enriched
Id07	3	10	Enriched
Id07	4	6	Enriched
Id07	5	5	Enriched
Id07	6	8	Enriched
Id07	7	7	Enriched
Id07	8	3	Enriched
Id07	9	4	Enriched
Id07	10	2	Enriched
Id07	11	7	Enriched
Id07	12	0	Enriched
Id07	13	0	Enriched
Id07	14	0	Enriched
Id07	15	0	Enriched
Id07	16	0	Enriched
Id07	17	0	Enriched
Id07	18	0	Enriched
Id07	19	10	Enriched
Id07	20	0	Enriched
Id08	1	24	Enriched
Id08	2	17	Enriched
Id08	3	3	Enriched
Id08	4	6	Enriched
Id08	5	7	Enriched
Id08	6	0	Enriched
Id08	7	0	Enriched
Id08	8	18	Enriched
Id08	9	14	Enriched
Id08	10	16	Enriched
Id08	11	0	Enriched
Id08	12	10	Enriched
Id08	13	0	Enriched
Id08	14	8	Enriched
Id08	15	5	Enriched
Id08	16	6	Enriched
Id08	17	0	Enriched
Id08	18	0	Enriched
Id08	19	9	Enriched
Id08	20	0	Enriched
Id09	1	41	Enriched
Id09	2	18	Enriched
Id09	3	3	Enriched
Id09	4	0	Enriched
Id09	5	24	Enriched
Id09	6	18	Enriched
Id09	7	6	Enriched
Id09	8	5	Enriched
Id09	9	10	Enriched
Id09	10	6	Enriched
Id09	11	4	Enriched
Id09	12	5	Enriched
Id09	13	0	Enriched
Id09	14	2	Enriched
Id09	15	0	Enriched
Id09	16	1	Enriched
Id09	17	4	Enriched
Id09	18	2	Enriched
Id09	19	3	Enriched
Id09	20	7	Enriched
Id10	1	40	Enriched
Id10	2	8	Enriched
Id10	3	2	Enriched
Id10	4	9	Enriched
Id10	5	6	Enriched
Id10	6	3	Enriched
Id10	7	5	Enriched
Id10	8	2	Enriched
Id10	9	11	Enriched
Id10	10	1	Enriched
Id10	11	0	Enriched
Id10	12	0	Enriched
Id10	13	4	Enriched
Id10	14	5	Enriched
Id10	15	0	Enriched
Id10	16	7	Enriched
Id10	17	0	Enriched
Id10	18	9	Enriched
Id10	19	0	Enriched
Id10	20	0	Enriched
Id11	1	35	Enriched
Id11	2	22	Enriched
Id11	3	18	Enriched
Id11	4	13	Enriched
Id11	5	9	Enriched
Id11	6	6	Enriched
Id11	7	2	Enriched
Id11	8	9	Enriched
Id11	9	0	Enriched
Id11	10	8	Enriched
Id11	11	6	Enriched
Id11	12	3	Enriched
Id11	13	0	Enriched
Id11	14	0	Enriched
Id11	15	0	Enriched
Id11	16	0	Enriched
Id11	17	0	Enriched
Id11	18	0	Enriched
Id11	19	10	Enriched
Id11	20	5	Enriched
Id12	1	22	Enriched
Id12	2	12	Enriched
Id12	3	4	Enriched
Id12	4	2	Enriched
Id12	5	0	Enriched
Id12	6	0	Enriched
Id12	7	0	Enriched
Id12	8	0	Enriched
Id12	9	0	Enriched
Id12	10	16	Enriched
Id12	11	12	Enriched
Id12	12	4	Enriched
Id12	13	0	Enriched
Id12	14	3	Enriched
Id12	15	10	Enriched
Id12	16	0	Enriched
Id12	17	2	Enriched
Id12	18	8	Enriched
Id12	19	6	Enriched
Id12	20	2	Enriched
Id13	1	0	No enriched
Id13	2	14	No enriched
Id13	3	9	No enriched
Id13	4	9	No enriched
Id13	5	0	No enriched
Id13	6	4	No enriched
Id13	7	7	No enriched
Id13	8	5	No enriched
Id13	9	6	No enriched
Id13	10	0	No enriched
Id13	11	2	No enriched
Id13	12	3	No enriched
Id13	13	1	No enriched
Id13	14	4	No enriched
Id13	15	4	No enriched
Id13	16	18	No enriched
Id13	17	3	No enriched
Id13	18	2	No enriched
Id13	19	0	No enriched
Id13	20	0	No enriched
Id14	1	46	No enriched
Id14	2	27	No enriched
Id14	3	10	No enriched
Id14	4	11	No enriched
Id14	5	16	No enriched
Id14	6	15	No enriched
Id14	7	9	No enriched
Id14	8	10	No enriched
Id14	9	6	No enriched
Id14	10	2	No enriched
Id14	11	3	No enriched
Id14	12	37	No enriched
Id14	13	6	No enriched
Id14	14	0	No enriched
Id14	15	18	No enriched
Id14	16	8	No enriched
Id14	17	14	No enriched
Id14	18	12	No enriched
Id14	19	2	No enriched
Id14	20	22	No enriched
Id15	1	37	No enriched
Id15	2	7	No enriched
Id15	3	5	No enriched
Id15	4	4	No enriched
Id15	5	3	No enriched
Id15	6	2	No enriched
Id15	7	9	No enriched
Id15	8	3	No enriched
Id15	9	0	No enriched
Id15	10	0	No enriched
Id15	11	3	No enriched
Id15	12	9	No enriched
Id15	13	13	No enriched
Id15	14	3	No enriched
Id15	15	4	No enriched
Id15	16	2	No enriched
Id15	17	0	No enriched
Id15	18	3	No enriched
Id15	19	0	No enriched
Id15	20	1	No enriched
Id16	1	51	No enriched
Id16	2	43	No enriched
Id16	3	21	No enriched
Id16	4	25	No enriched
Id16	5	19	No enriched
Id16	6	7	No enriched
Id16	7	5	No enriched
Id16	8	29	No enriched
Id16	9	25	No enriched
Id16	10	1	No enriched
Id16	11	20	No enriched
Id16	12	15	No enriched
Id16	13	14	No enriched
Id16	14	12	No enriched
Id16	15	14	No enriched
Id16	16	9	No enriched
Id16	17	12	No enriched
Id16	18	10	No enriched
Id16	19	13	No enriched
Id16	20	21	No enriched
Id17	1	42	No enriched
Id17	2	20	No enriched
Id17	3	16	No enriched
Id17	4	1	No enriched
Id17	5	8	No enriched
Id17	6	6	No enriched
Id17	7	23	No enriched
Id17	8	28	No enriched
Id17	9	6	No enriched
Id17	10	8	No enriched
Id17	11	0	No enriched
Id17	12	7	No enriched
Id17	13	1	No enriched
Id17	14	10	No enriched
Id17	15	8	No enriched
Id17	16	13	No enriched
Id17	17	2	No enriched
Id17	18	9	No enriched
Id17	19	15	No enriched
Id17	20	6	No enriched
Id18	1	19	No enriched
Id18	2	7	No enriched
Id18	3	1	No enriched
Id18	4	3	No enriched
Id18	5	13	No enriched
Id18	6	4	No enriched
Id18	7	0	No enriched
Id18	8	0	No enriched
Id18	9	4	No enriched
Id18	10	10	No enriched
Id18	11	9	No enriched
Id18	12	4	No enriched
Id18	13	3	No enriched
Id18	14	5	No enriched
Id18	15	0	No enriched
Id18	16	6	No enriched
Id18	17	0	No enriched
Id18	18	3	No enriched
Id18	19	6	No enriched
Id18	20	5	No enriched
Id19	1	31	No enriched
Id19	2	8	No enriched
Id19	3	14	No enriched
Id19	4	29	No enriched
Id19	5	15	No enriched
Id19	6	11	No enriched
Id19	7	0	No enriched
Id19	8	13	No enriched
Id19	9	20	No enriched
Id19	10	16	No enriched
Id19	11	9	No enriched
Id19	12	6	No enriched
Id19	13	8	No enriched
Id19	14	0	No enriched
Id19	15	0	No enriched
Id19	16	0	No enriched
Id19	17	0	No enriched
Id19	18	0	No enriched
Id19	19	15	No enriched
Id19	20	13	No enriched
Id20	1	21	No enriched
Id20	2	10	No enriched
Id20	3	11	No enriched
Id20	4	4	No enriched
Id20	5	0	No enriched
Id20	6	2	No enriched
Id20	7	7	No enriched
Id20	8	8	No enriched
Id20	9	24	No enriched
Id20	10	30	No enriched
Id20	11	27	No enriched
Id20	12	22	No enriched
Id20	13	13	No enriched
Id20	14	10	No enriched
Id20	15	22	No enriched
Id20	16	21	No enriched
Id20	17	24	No enriched
Id20	18	26	No enriched
Id20	19	10	No enriched
Id20	20	13	No enriched
Id21	1	0	No enriched
Id21	2	0	No enriched
Id21	3	4	No enriched
Id21	4	11	No enriched
Id21	5	13	No enriched
Id21	6	0	No enriched
Id21	7	0	No enriched
Id21	8	3	No enriched
Id21	9	5	No enriched
Id21	10	14	No enriched
Id21	11	0	No enriched
Id21	12	0	No enriched
Id21	13	2	No enriched
Id21	14	4	No enriched
Id21	15	5	No enriched
Id21	16	0	No enriched
Id21	17	0	No enriched
Id21	18	0	No enriched
Id21	19	12	No enriched
Id21	20	10	No enriched
Id22	1	27	No enriched
Id22	2	0	No enriched
Id22	3	5	No enriched
Id22	4	0	No enriched
Id22	5	0	No enriched
Id22	6	8	No enriched
Id22	7	16	No enriched
Id22	8	15	No enriched
Id22	9	2	No enriched
Id22	10	6	No enriched
Id22	11	3	No enriched
Id22	12	0	No enriched
Id22	13	4	No enriched
Id22	14	5	No enriched
Id22	15	7	No enriched
Id22	16	6	No enriched
Id22	17	4	No enriched
Id22	18	0	No enriched
Id22	19	2	No enriched
Id22	20	0	No enriched
Id23	1	4	No enriched
Id23	2	0	No enriched
Id23	3	0	No enriched
Id23	4	0	No enriched
Id23	5	0	No enriched
Id23	6	0	No enriched
Id23	7	0	No enriched
Id23	8	0	No enriched
Id23	9	0	No enriched
Id23	10	0	No enriched
Id23	11	0	No enriched
Id23	12	0	No enriched
Id23	13	0	No enriched
Id23	14	0	No enriched
Id23	15	0	No enriched
Id23	16	4	No enriched
Id23	17	3	No enriched
Id23	18	1	No enriched
Id23	19	2	No enriched
Id23	20	0	No enriched
Id24	1	28	No enriched
Id24	2	1	No enriched
Id24	3	0	No enriched
Id24	4	0	No enriched
Id24	5	0	No enriched
Id24	6	0	No enriched
Id24	7	7	No enriched
Id24	8	0	No enriched
Id24	9	4	No enriched
Id24	10	0	No enriched
Id24	11	0	No enriched
Id24	12	0	No enriched
Id24	13	0	No enriched
Id24	14	16	No enriched
Id24	15	18	No enriched
Id24	16	10	No enriched
Id24	17	0	No enriched
Id24	18	0	No enriched
Id24	19	0	No enriched
Id24	20	2	No enriched
Id25	1	48	Enriched
Id25	2	36	Enriched
Id25	3	23	Enriched
Id25	4	20	Enriched
Id25	5	10	Enriched
Id25	6	14	Enriched
Id25	7	5	Enriched
Id25	8	15	Enriched
Id25	9	7	Enriched
Id25	10	0	Enriched
Id25	11	8	Enriched
Id25	12	4	Enriched
Id25	13	3	Enriched
Id25	14	16	Enriched
Id25	15	5	Enriched
Id25	16	0	Enriched
Id25	17	23	Enriched
Id25	18	26	Enriched
Id25	19	0	Enriched
Id25	20	15	Enriched
Id26	1	35	Enriched
Id26	2	14	Enriched
Id26	3	6	Enriched
Id26	4	9	Enriched
Id26	5	10	Enriched
Id26	6	15	Enriched
Id26	7	9	Enriched
Id26	8	7	Enriched
Id26	9	2	Enriched
Id26	10	3	Enriched
Id26	11	4	Enriched
Id26	12	7	Enriched
Id26	13	0	Enriched
Id26	14	1	Enriched
Id26	15	5	Enriched
Id26	16	16	Enriched
Id26	17	29	Enriched
Id26	18	25	Enriched
Id26	19	19	Enriched
Id26	20	17	Enriched
Id27	1	63	Enriched
Id27	2	40	Enriched
Id27	3	22	Enriched
Id27	4	38	Enriched
Id27	5	36	Enriched
Id27	6	7	Enriched
Id27	7	0	Enriched
Id27	8	15	Enriched
Id27	9	12	Enriched
Id27	10	18	Enriched
Id27	11	19	Enriched
Id27	12	28	Enriched
Id27	13	47	Enriched
Id27	14	38	Enriched
Id27	15	15	Enriched
Id27	16	9	Enriched
Id27	17	23	Enriched
Id27	18	16	Enriched
Id27	19	29	Enriched
Id27	20	2	Enriched
Id28	1	25	Enriched
Id28	2	12	Enriched
Id28	3	0	Enriched
Id28	4	0	Enriched
Id28	5	0	Enriched
Id28	6	0	Enriched
Id28	7	0	Enriched
Id28	8	7	Enriched
Id28	9	15	Enriched
Id28	10	6	Enriched
Id28	11	2	Enriched
Id28	12	8	Enriched
Id28	13	15	Enriched
Id28	14	0	Enriched
Id28	15	0	Enriched
Id28	16	1	Enriched
Id28	17	13	Enriched
Id28	18	2	Enriched
Id28	19	0	Enriched
Id28	20	2	Enriched
Id29	1	32	Enriched
Id29	2	7	Enriched
Id29	3	0	Enriched
Id29	4	0	Enriched
Id29	5	0	Enriched
Id29	6	0	Enriched
Id29	7	0	Enriched
Id29	8	0	Enriched
Id29	9	0	Enriched
Id29	10	0	Enriched
Id29	11	0	Enriched
Id29	12	0	Enriched
Id29	13	0	Enriched
Id29	14	0	Enriched
Id29	15	0	Enriched
Id29	16	0	Enriched
Id29	17	0	Enriched
Id29	18	0	Enriched
Id29	19	1	Enriched
Id29	20	0	Enriched
Id30	1	36	Enriched
Id30	2	32	Enriched
Id30	3	0	Enriched
Id30	4	0	Enriched
Id30	5	0	Enriched
Id30	6	5	Enriched
Id30	7	1	Enriched
Id30	8	1	Enriched
Id30	9	0	Enriched
Id30	10	0	Enriched
Id30	11	7	Enriched
Id30	12	1	Enriched
Id30	13	15	Enriched
Id30	14	10	Enriched
Id30	15	7	Enriched
Id30	16	6	Enriched
Id30	17	2	Enriched
Id30	18	4	Enriched
Id30	19	7	Enriched
Id30	20	1	Enriched
Id31	1	51	No enriched
Id31	2	13	No enriched
Id31	3	22	No enriched
Id31	4	38	No enriched
Id31	5	21	No enriched
Id31	6	0	No enriched
Id31	7	12	No enriched
Id31	8	9	No enriched
Id31	9	2	No enriched
Id31	10	13	No enriched
Id31	11	12	No enriched
Id31	12	12	No enriched
Id31	13	9	No enriched
Id31	14	6	No enriched
Id31	15	11	No enriched
Id31	16	0	No enriched
Id31	17	2	No enriched
Id31	18	0	No enriched
Id31	19	6	No enriched
Id31	20	3	No enriched
Id32	1	41	No enriched
Id32	2	37	No enriched
Id32	3	33	No enriched
Id32	4	45	No enriched
Id32	5	32	No enriched
Id32	6	26	No enriched
Id32	7	6	No enriched
Id32	8	5	No enriched
Id32	9	0	No enriched
Id32	10	15	No enriched
Id32	11	13	No enriched
Id32	12	1	No enriched
Id32	13	0	No enriched
Id32	14	11	No enriched
Id32	15	17	No enriched
Id32	16	12	No enriched
Id32	17	5	No enriched
Id32	18	15	No enriched
Id32	19	0	No enriched
Id32	20	9	No enriched
Id33	1	11	No enriched
Id33	2	0	No enriched
Id33	3	10	No enriched
Id33	4	2	No enriched
Id33	5	0	No enriched
Id33	6	0	No enriched
Id33	7	0	No enriched
Id33	8	2	No enriched
Id33	9	0	No enriched
Id33	10	0	No enriched
Id33	11	0	No enriched
Id33	12	0	No enriched
Id33	13	0	No enriched
Id33	14	0	No enriched
Id33	15	0	No enriched
Id33	16	0	No enriched
Id33	17	0	No enriched
Id33	18	0	No enriched
Id33	19	0	No enriched
Id33	20	0	No enriched
Id34	1	18	No enriched
Id34	2	22	No enriched
Id34	3	27	No enriched
Id34	4	32	No enriched
Id34	5	23	No enriched
Id34	6	14	No enriched
Id34	7	13	No enriched
Id34	8	15	No enriched
Id34	9	17	No enriched
Id34	10	1	No enriched
Id34	11	7	No enriched
Id34	12	0	No enriched
Id34	13	2	No enriched
Id34	14	10	No enriched
Id34	15	2	No enriched
Id34	16	0	No enriched
Id34	17	0	No enriched
Id34	18	6	No enriched
Id34	19	0	No enriched
Id34	20	11	No enriched
Id35	1	24	No enriched
Id35	2	9	No enriched
Id35	3	0	No enriched
Id35	4	0	No enriched
Id35	5	3	No enriched
Id35	6	0	No enriched
Id35	7	11	No enriched
Id35	8	14	No enriched
Id35	9	22	No enriched
Id35	10	4	No enriched
Id35	11	2	No enriched
Id35	12	1	No enriched
Id35	13	27	No enriched
Id35	14	3	No enriched
Id35	15	4	No enriched
Id35	16	1	No enriched
Id35	17	20	No enriched
Id35	18	6	No enriched
Id35	19	5	No enriched
Id35	20	3	No enriched
Id36	1	28	No enriched
Id36	2	10	No enriched
Id36	3	0	No enriched
Id36	4	0	No enriched
Id36	5	0	No enriched
Id36	6	8	No enriched
Id36	7	0	No enriched
Id36	8	7	No enriched
Id36	9	0	No enriched
Id36	10	0	No enriched
Id36	11	0	No enriched
Id36	12	0	No enriched
Id36	13	5	No enriched
Id36	14	3	No enriched
Id36	15	2	No enriched
Id36	16	0	No enriched
Id36	17	0	No enriched
Id36	18	0	No enriched
Id36	19	17	No enriched
Id36	20	11	No enriched
Id37	1	20	No enriched
Id37	2	16	No enriched
Id37	3	7	No enriched
Id37	4	0	No enriched
Id37	5	0	No enriched
Id37	6	0	No enriched
Id37	7	4	No enriched
Id37	8	6	No enriched
Id37	9	10	No enriched
Id37	10	7	No enriched
Id37	11	0	No enriched
Id37	12	2	No enriched
Id37	13	0	No enriched
Id37	14	10	No enriched
Id37	15	4	No enriched
Id37	16	6	No enriched
Id37	17	3	No enriched
Id37	18	8	No enriched
Id37	19	11	No enriched
Id37	20	15	No enriched

## Sheet: Learning
Fish	Rewarded card	Treatment	Errors day1	Errors day2	Errors day3	Errors day4	Errors day5	Errors day6	Errors day7	Errors day8	Errors day9	Errors day10	Errors day11	Errors day12	Total errors to criterion
Id01	Yellow	Enriched	5	3	0										8
Id02	Red	Enriched	5	2											7
Id03	Yellow	Enriched	4	2											6
Id04	Red	Enriched	11	4	5	1									21
Id05	Red	Enriched	3	3											6
Id06	Yellow	Enriched	6	3	1										10
Id07	Red	Enriched	5	2											7
Id08	Yellow	Enriched	12	6	3	1									22
Id09	Yellow	Enriched	6	4	0										10
Id10	Red	Enriched	2	3											5
Id11	Yellow	Enriched	4	3											7
Id12	Red	Enriched	4	4	0										8
Id13	Yellow	No enriched	12	11	7	2	1								33
Id14	Red	No enriched	0	8	6	9	6	4	4	2					39
Id15	Yellow	No enriched	1	4											5
Id16	Red	No enriched	11	12	12	12	12	12	9	5	4	5	0		94
Id17	Red	No enriched	10	4	4	6	3	5	0						32
Id18	Yellow	No enriched	2	5											7
Id19	Yellow	No enriched	4	5	7	7	5	4	5	5	6	7	3	3	61
Id20	Red	No enriched	3	6	5	3	1								18
Id21	Yellow	No enriched	5	4	2										11
Id22	Red	No enriched	6	2	2										10
Id23	Red	No enriched	12	6	3	0									21
Id24	Yellow	No enriched	5	1											6

## Sheet: Reversal Learning
Fish	Treatment	Rewarded card	Errors day1	Errors day2	Errors day3	Errors day4	Errors day5	Errors day6	Errors day7	Errors day8	Errors day9	Errors day10	Errors day11	Errors day12	Errors day13	Errors day14	Errors day15	Errors day16	Errors day17	Errors day18	Errors day19	Errors day20	Errors day21	Errors day22	Total errors to criterion
Id01	Enriched	Red	12	11	11	12	11	12	11	9	8	10	9	9	5	4	6	6	4	4	7	3	5	1	170
Id02	Enriched	Yellow	9	8	9	8	4	4	0																42
Id03	Enriched	Red	11	11	11	10	10	5	1																59
Id04	Enriched	Yellow	8	8	7	7	4	4	6	3	5	5	1												58
Id05	Enriched	Yellow	7	7	4	4	3																		25
Id06	Enriched	Red	7	4	3																				14
Id07	Enriched	Yellow	7	3	4																				14
Id08	Enriched	Red	3	5	8	3	5	7	5	3	2														41
Id09	Enriched	Red	3	9	9	1	2																		24
Id10	Enriched	Yellow	7	8	5	4	2																		26
Id11	Enriched	Red	9	7	7	3	7	3	6	10	6	6	2	3											69
Id12	Enriched	Yellow	5	2																					7
Id13	No enriched	Red	12	11	8	3	2																		36
Id14	No enriched	Yellow	10	7	7	3	6	4	3																40
Id15	No enriched	Red	7	9	3	3																			22
Id16	No enriched	Yellow	11	6	7	7	5	5	8	1	4														54
Id18	No enriched	Red	6	2	6	2	0																		16
Id19	No enriched	Red	7	11	9	10	6	6	8	9	5	6	5	6	4	3									95
Id20	No enriched	Yellow	10	6	8	7	5	3	3																42
Id21	No enriched	Red	3	2																					5
Id22	No enriched	Yellow	7	9	4	1																			21
Id23	No enriched	Yellow	4	5	5	4	7	3	7	5	2														42
Id24	No enriched	Red	7	3	4																				14
